# Supplementary material for: Pumping machine fault diagnosis based on fused RDC-RBF
Source: PLoS One. 2023 Sep 25;18(9):e0291777. doi: 10.1371/journal.pone.0291777 (PMC10519606; doi:10.1371/journal.pone.0291777)
Supplement: S1 Data — (ZIP) [file pone.0291777.s001.zip]

Archive with 16,996 entries (9,997 files):
- DiagramDataLiBowen/A01/
- DiagramDataLiBowen/A01/A01_136214_0.png
- DiagramDataLiBowen/A01/A01_136214_1.png
- DiagramDataLiBowen/A01/A01_136214_10.png
- DiagramDataLiBowen/A01/A01_136214_11.png
- DiagramDataLiBowen/A01/A01_136214_12.png
- DiagramDataLiBowen/A01/A01_136214_13.png
- DiagramDataLiBowen/A01/A01_136214_14.png
- DiagramDataLiBowen/A01/A01_136214_15.png
- DiagramDataLiBowen/A01/A01_136214_16.png
- DiagramDataLiBowen/A01/A01_136214_17.png
- DiagramDataLiBowen/A01/A01_136214_18.png
- DiagramDataLiBowen/A01/A01_136214_19.png
- DiagramDataLiBowen/A01/A01_136214_2.png
- DiagramDataLiBowen/A01/A01_136214_20.png
- DiagramDataLiBowen/A01/A01_136214_21.png
- DiagramDataLiBowen/A01/A01_136214_22.png
- DiagramDataLiBowen/A01/A01_136214_23.png
- DiagramDataLiBowen/A01/A01_136214_3.png
- DiagramDataLiBowen/A01/A01_136214_4.png
- DiagramDataLiBowen/A01/A01_136214_5.png
- DiagramDataLiBowen/A01/A01_136214_6.png
- DiagramDataLiBowen/A01/A01_136214_7.png
- DiagramDataLiBowen/A01/A01_136214_8.png
- DiagramDataLiBowen/A01/A01_136214_9.png
- DiagramDataLiBowen/A01/A01_136959_0.png
- DiagramDataLiBowen/A01/A01_136959_1.png
- DiagramDataLiBowen/A01/A01_136959_10.png
- DiagramDataLiBowen/A01/A01_136959_11.png
- DiagramDataLiBowen/A01/A01_136959_12.png
- DiagramDataLiBowen/A01/A01_136959_13.png
- DiagramDataLiBowen/A01/A01_136959_14.png
- DiagramDataLiBowen/A01/A01_136959_15.png
- DiagramDataLiBowen/A01/A01_136959_2.png
- DiagramDataLiBowen/A01/A01_136959_3.png
- DiagramDataLiBowen/A01/A01_136959_4.png
- DiagramDataLiBowen/A01/A01_136959_5.png
- DiagramDataLiBowen/A01/A01_136959_6.png
- DiagramDataLiBowen/A01/A01_136959_7.png
- DiagramDataLiBowen/A01/A01_136959_8.png
- DiagramDataLiBowen/A01/A01_136959_9.png
- DiagramDataLiBowen/A01/A01_141421_30.png
- DiagramDataLiBowen/A01/A01_141421_31.png
- DiagramDataLiBowen/A01/A0101_1.png
- DiagramDataLiBowen/A01/A0101_10.png
- DiagramDataLiBowen/A01/A0101_11.png
- DiagramDataLiBowen/A01/A0101_12.png
- DiagramDataLiBowen/A01/A0101_13.png
- DiagramDataLiBowen/A01/A0101_14.png
- DiagramDataLiBowen/A01/A0101_15.png
- DiagramDataLiBowen/A01/A0101_16.png
- DiagramDataLiBowen/A01/A0101_17.png
- DiagramDataLiBowen/A01/A0101_18.png
- DiagramDataLiBowen/A01/A0101_19.png
- DiagramDataLiBowen/A01/A0101_2.png
- DiagramDataLiBowen/A01/A0101_20.png
- DiagramDataLiBowen/A01/A0101_21.png
- DiagramDataLiBowen/A01/A0101_22.png
- DiagramDataLiBowen/A01/A0101_23.png
- DiagramDataLiBowen/A01/A0101_24.png
- DiagramDataLiBowen/A01/A0101_25.png
- DiagramDataLiBowen/A01/A0101_26.png
- DiagramDataLiBowen/A01/A0101_27.png
- DiagramDataLiBowen/A01/A0101_28.png
- DiagramDataLiBowen/A01/A0101_29.png
- DiagramDataLiBowen/A01/A0101_3.png
- DiagramDataLiBowen/A01/A0101_30.png
- DiagramDataLiBowen/A01/A0101_31.png
- DiagramDataLiBowen/A01/A0101_32.png
- DiagramDataLiBowen/A01/A0101_33.png
- DiagramDataLiBowen/A01/A0101_34.png
- DiagramDataLiBowen/A01/A0101_35.png
- DiagramDataLiBowen/A01/A0101_36.png
- DiagramDataLiBowen/A01/A0101_37.png
- DiagramDataLiBowen/A01/A0101_38.png
- DiagramDataLiBowen/A01/A0101_39.png
- DiagramDataLiBowen/A01/A0101_4.png
- DiagramDataLiBowen/A01/A0101_40.png
- DiagramDataLiBowen/A01/A0101_41.png
- DiagramDataLiBowen/A01/A0101_42.png
- DiagramDataLiBowen/A01/A0101_43.png
- DiagramDataLiBowen/A01/A0101_44.png
- DiagramDataLiBowen/A01/A0101_45.png
- DiagramDataLiBowen/A01/A0101_46.png
- DiagramDataLiBowen/A01/A0101_47.png
- DiagramDataLiBowen/A01/A0101_48.png
- DiagramDataLiBowen/A01/A0101_49.png
- DiagramDataLiBowen/A01/A0101_5.png
- DiagramDataLiBowen/A01/A0101_50.png
- DiagramDataLiBowen/A01/A0101_51.png
- DiagramDataLiBowen/A01/A0101_52.png
- DiagramDataLiBowen/A01/A0101_53.png
- DiagramDataLiBowen/A01/A0101_54.png
- DiagramDataLiBowen/A01/A0101_55.png
- DiagramDataLiBowen/A01/A0101_56.png
- DiagramDataLiBowen/A01/A0101_57.png
- DiagramDataLiBowen/A01/A0101_58.png
- DiagramDataLiBowen/A01/A0101_59.png
- DiagramDataLiBowen/A01/A0101_6.png
- DiagramDataLiBowen/A01/A0101_60.png
- DiagramDataLiBowen/A01/A0101_61.png
- DiagramDataLiBowen/A01/A0101_62.png
- DiagramDataLiBowen/A01/A0101_63.png
- DiagramDataLiBowen/A01/A0101_64.png
- DiagramDataLiBowen/A01/A0101_65.png
- DiagramDataLiBowen/A01/A0101_66.png
- DiagramDataLiBowen/A01/A0101_67.png
- DiagramDataLiBowen/A01/A0101_68.png
- DiagramDataLiBowen/A01/A0101_69.png
- DiagramDataLiBowen/A01/A0101_7.png
- DiagramDataLiBowen/A01/A0101_70.png
- DiagramDataLiBowen/A01/A0101_71.png
- DiagramDataLiBowen/A01/A0101_72.png
- DiagramDataLiBowen/A01/A0101_73.png
- DiagramDataLiBowen/A01/A0101_74.png
- DiagramDataLiBowen/A01/A0101_75.png
- DiagramDataLiBowen/A01/A0101_76.png
- DiagramDataLiBowen/A01/A0101_77.png
- DiagramDataLiBowen/A01/A0101_78.png
- DiagramDataLiBowen/A01/A0101_79.png
- DiagramDataLiBowen/A01/A0101_8.png
- DiagramDataLiBowen/A01/A0101_80.png
- DiagramDataLiBowen/A01/A0101_81.png
- DiagramDataLiBowen/A01/A0101_82.png
- DiagramDataLiBowen/A01/A0101_83.png
- DiagramDataLiBowen/A01/A0101_84.png
- DiagramDataLiBowen/A01/A0101_85.png
- DiagramDataLiBowen/A01/A0101_86.png
- DiagramDataLiBowen/A01/A0101_87.png
- DiagramDataLiBowen/A01/A0101_88.png
- DiagramDataLiBowen/A01/A0101_89.png
- DiagramDataLiBowen/A01/A0101_9.png
- DiagramDataLiBowen/A01/A0101_90.png
- DiagramDataLiBowen/A01/A0101_91.png
- DiagramDataLiBowen/A01/A0101_92.png
- DiagramDataLiBowen/A01/A0101_93.png
- DiagramDataLiBowen/A01/A0101_94.png
- DiagramDataLiBowen/A01/A0101_95.png
- DiagramDataLiBowen/A01/A0101_96.png
- DiagramDataLiBowen/A01/A0101_97.png
- DiagramDataLiBowen/A01/A0101_98.png
- DiagramDataLiBowen/A01/A0101_99.png
- DiagramDataLiBowen/A01/A0102_1.png
- DiagramDataLiBowen/A01/A0102_10.png
- DiagramDataLiBowen/A01/A0102_11.png
- DiagramDataLiBowen/A01/A0102_12.png
- DiagramDataLiBowen/A01/A0102_13.png
- DiagramDataLiBowen/A01/A0102_14.png
- DiagramDataLiBowen/A01/A0102_15.png
- DiagramDataLiBowen/A01/A0102_16.png
- DiagramDataLiBowen/A01/A0102_17.png
- DiagramDataLiBowen/A01/A0102_18.png
- DiagramDataLiBowen/A01/A0102_19.png
- DiagramDataLiBowen/A01/A0102_2.png
- DiagramDataLiBowen/A01/A0102_20.png
- DiagramDataLiBowen/A01/A0102_21.png
- DiagramDataLiBowen/A01/A0102_22.png
- DiagramDataLiBowen/A01/A0102_23.png
- DiagramDataLiBowen/A01/A0102_24.png
- DiagramDataLiBowen/A01/A0102_25.png
- DiagramDataLiBowen/A01/A0102_26.png
- DiagramDataLiBowen/A01/A0102_27.png
- DiagramDataLiBowen/A01/A0102_28.png
- DiagramDataLiBowen/A01/A0102_29.png
- DiagramDataLiBowen/A01/A0102_3.png
- DiagramDataLiBowen/A01/A0102_30.png
- DiagramDataLiBowen/A01/A0102_31.png
- DiagramDataLiBowen/A01/A0102_32.png
- DiagramDataLiBowen/A01/A0102_33.png
- DiagramDataLiBowen/A01/A0102_34.png
- DiagramDataLiBowen/A01/A0102_35.png
- DiagramDataLiBowen/A01/A0102_36.png
- DiagramDataLiBowen/A01/A0102_4.png
- DiagramDataLiBowen/A01/A0102_5.png
- DiagramDataLiBowen/A01/A0102_6.png
- DiagramDataLiBowen/A01/A0102_7.png
- DiagramDataLiBowen/A01/A0102_8.png
- DiagramDataLiBowen/A01/A0102_9.png
- DiagramDataLiBowen/A01/A0103_1.png
- DiagramDataLiBowen/A01/A0103_10.png
- DiagramDataLiBowen/A01/A0103_11.png
- DiagramDataLiBowen/A01/A0103_12.png
- DiagramDataLiBowen/A01/A0103_13.png
- DiagramDataLiBowen/A01/A0103_14.png
- DiagramDataLiBowen/A01/A0103_15.png
- DiagramDataLiBowen/A01/A0103_16.png
- DiagramDataLiBowen/A01/A0103_17.png
- DiagramDataLiBowen/A01/A0103_18.png
- DiagramDataLiBowen/A01/A0103_19.png
- DiagramDataLiBowen/A01/A0103_2.png
- DiagramDataLiBowen/A01/A0103_20.png
- DiagramDataLiBowen/A01/A0103_21.png
- DiagramDataLiBowen/A01/A0103_22.png
- DiagramDataLiBowen/A01/A0103_23.png
- DiagramDataLiBowen/A01/A0103_24.png
- DiagramDataLiBowen/A01/A0103_25.png
- DiagramDataLiBowen/A01/A0103_26.png
- DiagramDataLiBowen/A01/A0103_27.png
- DiagramDataLiBowen/A01/A0103_28.png
- DiagramDataLiBowen/A01/A0103_29.png
- DiagramDataLiBowen/A01/A0103_3.png
- DiagramDataLiBowen/A01/A0103_30.png
- DiagramDataLiBowen/A01/A0103_31.png
- DiagramDataLiBowen/A01/A0103_32.png
- DiagramDataLiBowen/A01/A0103_33.png
- DiagramDataLiBowen/A01/A0103_34.png
- DiagramDataLiBowen/A01/A0103_35.png
- DiagramDataLiBowen/A01/A0103_36.png
- DiagramDataLiBowen/A01/A0103_37.png
- DiagramDataLiBowen/A01/A0103_38.png
- DiagramDataLiBowen/A01/A0103_39.png
- DiagramDataLiBowen/A01/A0103_4.png
- DiagramDataLiBowen/A01/A0103_40.png
- DiagramDataLiBowen/A01/A0103_41.png
- DiagramDataLiBowen/A01/A0103_42.png
- DiagramDataLiBowen/A01/A0103_43.png
- DiagramDataLiBowen/A01/A0103_44.png
- DiagramDataLiBowen/A01/A0103_45.png
- DiagramDataLiBowen/A01/A0103_46.png
- DiagramDataLiBowen/A01/A0103_47.png
- DiagramDataLiBowen/A01/A0103_48.png
- DiagramDataLiBowen/A01/A0103_49.png
- DiagramDataLiBowen/A01/A0103_5.png
- DiagramDataLiBowen/A01/A0103_50.png
- DiagramDataLiBowen/A01/A0103_51.png
- DiagramDataLiBowen/A01/A0103_52.png
- DiagramDataLiBowen/A01/A0103_53.png
- DiagramDataLiBowen/A01/A0103_54.png
- DiagramDataLiBowen/A01/A0103_55.png
- DiagramDataLiBowen/A01/A0103_56.png
- DiagramDataLiBowen/A01/A0103_57.png
- DiagramDataLiBowen/A01/A0103_58.png
- DiagramDataLiBowen/A01/A0103_59.png
- DiagramDataLiBowen/A01/A0103_6.png
- DiagramDataLiBowen/A01/A0103_60.png
- DiagramDataLiBowen/A01/A0103_61.png
- DiagramDataLiBowen/A01/A0103_62.png
- DiagramDataLiBowen/A01/A0103_63.png
- DiagramDataLiBowen/A01/A0103_64.png
- DiagramDataLiBowen/A01/A0103_7.png
- DiagramDataLiBowen/A01/A0103_8.png
- DiagramDataLiBowen/A01/A0103_9.png
- DiagramDataLiBowen/A01/A0104_1.png
- DiagramDataLiBowen/A01/A0104_10.png
- DiagramDataLiBowen/A01/A0104_11.png
- DiagramDataLiBowen/A01/A0104_12.png
- DiagramDataLiBowen/A01/A0104_13.png
- DiagramDataLiBowen/A01/A0104_14.png
- DiagramDataLiBowen/A01/A0104_15.png
- DiagramDataLiBowen/A01/A0104_16.png
- DiagramDataLiBowen/A01/A0104_17.png
- DiagramDataLiBowen/A01/A0104_18.png
- DiagramDataLiBowen/A01/A0104_19.png
- DiagramDataLiBowen/A01/A0104_2.png
- DiagramDataLiBowen/A01/A0104_20.png
- DiagramDataLiBowen/A01/A0104_21.png
- DiagramDataLiBowen/A01/A0104_22.png
- DiagramDataLiBowen/A01/A0104_23.png
- DiagramDataLiBowen/A01/A0104_24.png
- DiagramDataLiBowen/A01/A0104_25.png
- DiagramDataLiBowen/A01/A0104_26.png
- DiagramDataLiBowen/A01/A0104_27.png
- DiagramDataLiBowen/A01/A0104_28.png
- DiagramDataLiBowen/A01/A0104_29.png
- DiagramDataLiBowen/A01/A0104_3.png
- DiagramDataLiBowen/A01/A0104_30.png
- DiagramDataLiBowen/A01/A0104_31.png
- DiagramDataLiBowen/A01/A0104_32.png
- DiagramDataLiBowen/A01/A0104_33.png
- DiagramDataLiBowen/A01/A0104_34.png
- DiagramDataLiBowen/A01/A0104_35.png
- DiagramDataLiBowen/A01/A0104_36.png
- DiagramDataLiBowen/A01/A0104_4.png
- DiagramDataLiBowen/A01/A0104_5.png
- DiagramDataLiBowen/A01/A0104_6.png
- DiagramDataLiBowen/A01/A0104_7.png
- DiagramDataLiBowen/A01/A0104_8.png
- DiagramDataLiBowen/A01/A0104_9.png
- DiagramDataLiBowen/A01/A0105_1.png
- DiagramDataLiBowen/A01/A0105_10.png
- DiagramDataLiBowen/A01/A0105_100.png
- DiagramDataLiBowen/A01/A0105_101.png
- DiagramDataLiBowen/A01/A0105_102.png
- DiagramDataLiBowen/A01/A0105_103.png
- DiagramDataLiBowen/A01/A0105_104.png
- DiagramDataLiBowen/A01/A0105_105.png
- DiagramDataLiBowen/A01/A0105_106.png
- DiagramDataLiBowen/A01/A0105_107.png
- DiagramDataLiBowen/A01/A0105_108.png
- DiagramDataLiBowen/A01/A0105_109.png
- DiagramDataLiBowen/A01/A0105_11.png
- DiagramDataLiBowen/A01/A0105_110.png
- DiagramDataLiBowen/A01/A0105_111.png
- DiagramDataLiBowen/A01/A0105_112.png
- DiagramDataLiBowen/A01/A0105_113.png
- DiagramDataLiBowen/A01/A0105_114.png
- DiagramDataLiBowen/A01/A0105_115.png
- DiagramDataLiBowen/A01/A0105_116.png
- DiagramDataLiBowen/A01/A0105_117.png
- DiagramDataLiBowen/A01/A0105_118.png
[truncated: 9,700 more entries]
